# Supplementary material for: The relationship between monoaminergic gene expression, learning, and optimism in red junglefowl chicks
Source: Anim Cogn. 2020 May 21;23(5):901–11. doi: 10.1007/s10071-020-01394-z (PMC7415762; doi:10.1007/s10071-020-01394-z)
Supplement: Supplementary file 1 — Supplementary file1 (XLSX 22 kb) [file 10071_2020_1394_MOESM1_ESM.xlsx]

## Sheet: Explanation of headings
Supplementary files for Boddington, Gómez Dunlop et al. "The relationship between monoaminergic expression, learning, and optimism in red junglefowl chicks".
Animal Cognition, https://doi.org/10.1007/s10071-020-01394-z
Robert Boddington1,2, Clara A. Gómez Dunlop1,2, Laura C. Garnham1, Sara Ryding1,2, Robin N. Abbey-Lee1, Anastasia Kreshchenko1,2, Hanne Løvlie1*
1: Department of Physics, Chemistry and Biology, IFM Biology, Linköping University, SE-581 83 Linköping, Sweden. 2: School of Biological Sciences, University of Manchester, M13 9PL Manchester, UK.
Corresponding author: Hanne Løvlie, hanne.lovlie@liu.se
Data for Boddington Gómez Dunlop et al.
Column headings	Explanation of headings
ID	ID number tag of the individual chicks
Sex	Sex of the chick; male, female, or unknown (due to early mortality before sexing was possible, or due to losing ID tag before sexing).
POL2	Gene expression level (raw CP values) of the housekeeping gene RNA Polymerase III subunit A
TBP	Gene expression level (raw CP values) of the housekeeping gene TATA box binding protein
DRD1	Gene expression level (raw CP values) of Dopamine Receptor D1
DRD2	Gene expression level (raw CP values) of Dopamine Receptor D2
5HT2A	Gene expression level (raw CP values) of Serotonin receptor 2A
5HT2B	Gene expression level (raw CP values) of Serotonin receptor 2B
5HT2C	Gene expression level (raw CP values) of Serotonin receptor 2C
5HT1B	Gene expression level (raw CP values) of Serotonin receptor 1B
TPH	Gene expression level (raw CP values) of Tryptophan hydroxylase 1
Discriminative Learning Performance	The number of trials until a discriminative learning task was learnt
Reversal Learning Performance	The number of trials until a reversed discrimination task was learnt
Reversal Learning Latency	The latency (s) to stop choosing the previously rewarded stimulus in the reversal learning task, measure used as cognitive flexibility
CJB latency for midgrey	The latency (s) to approach a novel, intermediate stimulus in a cognitive judgement bias test (CJB), measure used as optimism
Empty cells = no data
S1 for Boddington Gómez Dunlop et al.	Primers used for gene expression analysis
Column headings	Explanation of headings
Target gene	Name of the gene targeted by PCR; grey highlight (POL2 and TBP) = housekeeper genes, white highlight = target genes
Accession number	Unique bioinformatics number given to DNA sequence
Description	Full gene name of the target genes
Forward primer sequence	DNA sequence of the forward primer (5' to 3')
Ta (°C)	Annealing temperature for the forward primer sequence (°C)
Reverse primer sequence	DNA sequence of the reverse primer (5' to 3')
Ta (°C)	Annealing temperature for the reverse primeer sequence (°C)
Product length (bp)	The length of the sequence obtained with the primer in base pairs

## Sheet: Data
ID	Sex	POL2	TBP	DRD1	DRD2	5HT2A	5HT2B	5HT2C	5HT1B	TPH	Discriminative Learning Performance	Reversal Learning Performance	Reversal Learning Latency	CJB Latency for Midgrey
7707	Male	24.41	24.74	23.16	29.325	25.84	26.375	23.64	22.145	31.82	12	43	97	2.33333
7710	Male	24.335	28.175	23.57	30.435	27.86	26.77	24.875	23.285	31.47	20	54	73	5.25
7716	Female	23.655	24.935	23.495	28.36	25.16	25.74	23.435	21.96	33.17	14	40	186
7732	Female	23.915	25.955	23.675	29.115	25.635	26.245	24.205	22.495	32.78	13	75	50	14
7733	Male	24.14	26.1	23.865	28.335	25.88	26.23	23.815	22.3	33.505	30	34	71	30
7741	Male	24.8	26.6	24.485	30.69	26.77	27.185	24.93	23.58	32.655	11	36	60	12.01
7747	Male	24.065	25.74	23.75	28.34	25.605	25.93	24.085	22.18	32.91	8	34	300	14.6567
7757	Male	23.605	25.47	23.185	28.585	25.82	26.135	24.58	22.25	31.985	18	47	227	1.70667
7759	Male	24.3	25.855	24	29.125	25.66	26.145	23.755	22.5	33.27	11	55	900	5.55
7765	Male	23.765	27.705	23.595	29.39	26.385	26.465	24.265	22.965	32.62	13	46	37	14.6867
7774	Female	24.355	25.995	23.58	27.19	37.805	36.515	24.24	22.31	34.43	24	61	23	10.5967
7775	Female	23.62	25.65	23.445	28.495	26.05	26.18	24.055	22.39	32.05	11	69	97	4.99
7781	Female	24.4	24.855	23.785	30.45	26.72	26.175	23.835	22.005	33.365	14	40
7784	Male	24.79	25.335	23.84	27.37	26.28	26.515	24.595	22.62	34.22	12	59	60
7790	Female	23.69	24.845	23.53	28.655	34.445	35.75	23.825	21.735	33.07	34	47	39	2.53667
7792	Male	23.75	24.775	22.925	29.07	26.265	26.25	24.285	21.945	30.645	19	74	39	2.06333
7797	Male	24.045	25.565	23.48	28.44	25.77	25.45	23.625	21.955	33.025	12	77	4	4.68333
7803	Female	23.665	24.65	23.475	28.305	25.57	25.915	23.645	21.75	32.905	12	41	91	21.4067
7812	Female	24.415	25.435	24.075	29.59	26.325	26.96	24.75	22.92	32.815	16	149	56	4.13333
7819	Female	24.07	25.85	23.495	28.87	26.52	26.345	24.83	22.39	32.84	18	92	58	27.6767
7826	Female	24.2	25.71	23.1	28.98	26.335	26.545	24.525	22.615	32.235	28	46	900	7.27333
7838	Male	23.795	25.885	23.53	27.555	25.43	25.785	23.705	22.09	33.005	23	67		11.3533
7840	Male	25.515	27.775	23.615	29.615	27.205	25.77	23.71	22.055	33.29	23	59	54	3.05333
7844	Male	25.97	27.63	25.375	31.31	28.485	28.365	26.285	24.565	33.86	16	65	122	4
7846	Male	24.03	24.915	24.135	28.125	26.395	26.205	24.325	21.31	32.41	29	26	900	11.6667
7860	Male	23.79	28.375	24.34	28.07	25.725	26.255	24.49	22.67	31.62	13	37	900	12.3533
7861	Female	23.78	25.41	23.33	28.595	26.145	26.08	23.96	22.08	28.88	8	44	128	2.80667
7867	Female	24.115	25.085	23.36	27.37	27.605	26.015	24.035	21.9	34.905	14	61	74	3.33333
7868	Female	23.95	25.695	23.15	27.135	25.8	25.965	23.46	21.94	29.315	9	32	131	5.23
7871	Male	25.44	26.955	25.425	31.935	28.61	27.285	25.2	23.935	35.275	9	81	92	3.64667
7877	Male	24.1	25.945	23.055	26.645	25.675	25.645	23.795	22.54	33.105	18	46	260	4.36667
7883	Female	24.075	25.705	23.555	27.285	25.775	25.975	23.74	22.33	32.645	24	47	214	11.1067
7884	Male	24.005	25.89	23.545	29.61	25.995	26.64	24.59	22.265	32.165	19	50	46	13
															7885

## Sheet: S1
S1: Primers used for gene expression analysis
Target gene	Accession number	Description	Forward primer sequence (5' to 3')	Ta (°C)	Reverse primer sequence (5' to 3')	Ta (°C)	Product length (bp)
TBP	NM_205103.1	TATA box binding protein	TAGCCCGATGATGCCGTAT	58.33	GTTCCCTGTGTCGCTTCC	58.03	147
POL2	NM_001001750.3	RNA polymerase III subunit A	GGACTCTGTTTGCGGTGTTT	58.98	GGGGTTGATTCTTTGTCTGC	56.98	105
DRD1	NM_001144848.1	Dopamine Receptor D1	CAAGGCATTTTCCACCCTGC	60.04	TGGGCTCATGTTGGCTTGAA	60.18	119
DRD2	NM_001113290.1	Dopamine Receptor D2	CATGCCCTGGGTGGTCTATC	59.89	AGAGCTTCACGTCTTCTGGA	58.38	497
5HT1B	NM_001172781.1	Serotonin Receptor 1B	GAACACGGACCACGTCCTCTACA	64.01	GCTTTCTTTGGCGTCTGCTTC	60.66	138
5HT2A	NM_001318420.1	Serotonin Receptor 2A	GTCATGCCCGTGTCAATG	56.5	CGAATGGCGATGTAACGA	55.3	155
5HT2B	NM_001290547.1	Serotonin Receptor 2B	TCAGTCCTGTGCAACTCGTG	60.25	TACCTGCTGAAAGCCTCCCT	60.55	143
5HT2C	NM_001318421.1	Serotonin Receptor 2C	ACTTTGTCCTCATTGGGTCTTTCA	60.39	TCTGTGTTGTTTTCTTTCTTGAGGC	60.39	175
TPH	NM_204956.1	Tryptophan Hydroxylase 1	ACTCTTTTCTTTTCTCCACTGTCT	58	TGACCTCTCACTCTTCCATTAGT	58.32	85
